# Supplementary material for: The rs78378222 prevalence and the copy loss of the protective allele A in the tumor tissue of diffuse large B-cell lymphoma
Source: PeerJ. 2020 Nov 12;8:e10335. doi: 10.7717/peerj.10335 (PMC7666812; doi:10.7717/peerj.10335)
Supplement: Supplemental Information 1 — Anonymised clinical data for 280 patients including sex, age, symptoms, stage, and rs78378222 genotyping. [file peerj-08-10335-s001.xls]

## Sheet: Sheet1
Patient	Sex	Age	Stage	В-symptoms	Extranodal involvement	IPI score	ECOG score	LDG level (МЕ/L)	Bone marrow involvement	rs78378222 genotype
1	Male	54	IV	Yes	No	2	2	256	Yes	A/A
2	Male	70	IV	Yes	Yes	3	2	325	Yes	A/A
3	Male	27	III	Yes	Yes	2	1	311	No	A/A
4	Female	38	III	Yes	No	1	1	129	No	A/A
5	Female	76	II	Yes	Yes	3	2	735	No	A/A
6	Female	70	II	No	No	2	1	602	No	A/A
7	Male	74	IV	Yes	Yes	4	1	927	No	A/A
8	Female	46	IV	Yes	Yes	2	1	127	Yes	A/A
9	Male	49	IV	Yes	Yes	3	2	793	Yes	A/A
10	Female	76	IV	Yes	Yes	4	4	435	No	A/A
11	Male	78	IV	No	No	3	1	564	Yes	A/C
12	Male	82	III	No	Yes	3	1	412	No	A/A
13	Female	79	IV	Yes	Yes	3	3	250	Yes	A/A
14	Female	74	II	Yes	No	3	2	356	No	A/A
15	Female	72	IV	Yes	Yes	3	2	269	Yes	A/A
16	Female	77	IV	Yes	Yes	4	2	445	No	A/A
17	Male	72	IV	No	No	4	3	666	No	A/A
18	Female	16	II	Yes	No	2	1	750	No	A/C
19	Female	43	II	No	No	2	1	782	No	A/A
20	Male	75	IV	Yes	Yes	4	3	310	No	A/A
21	Female	70	II	Yes	No	3	1	465	No	A/C
22	Female	45	II	Yes	No	0	1	245	No	A/A
23	Male	59	IV	Yes	No	1	1	429	Yes	A/A
24	Male	71	IV	Yes	Yes	4	2	343	No	A/A
25	Male	34	IV	Yes	Yes	3	2	369	Yes	A/A
26	Male	30	IV	No	No	1	1	430	Yes	A/A
27	Female	15	III	No	No	3	2	114	No	A/A
28	Female	47	IV	Yes	Yes	2	1	180	Yes	A/A
29	Male	50	II	Yes	Yes	4	2	2569	No	A/A
30	Female	79	IV	Yes	No	3	1	731	Yes	A/C
31	Male	51	II	Yes	No	2	2	700	No	A/A
32	Male	28	IV	Yes	Yes	4	2	841	No	A/A
33	Female	57	II	No	No	1	1	490	No	A/A
34	Male	39	III	No	No	1	1	70	No	A/A
35	Male	40	II	Yes	No	1	1	390	No	A/A
36	Female	48	IV	Yes	Yes	2	1	463	Yes	A/A
37	Female	73	II	Yes	No	1	1	369	No	A/A
38	Female	76	IV	No	Yes	3	4	449	No	A/A
39	Male	25	II	Yes	No	2	2	837	No	A/A
40	Female	73	IV	Yes	Yes	5	3	513	No	A/A
41	Male	72	III	Yes	Yes	3	1	420	No	A/A
42	Male	24	IV	Yes	Yes	3	1	657	Yes	A/A
43	Female	72	II	Yes	No	2	1	470	No	A/A
44	Male	76	IV	Yes	Yes	4	2	445	Yes	A/A
45	Male	52	IV	No	Yes	3	2	242	No	A/A
46	Male	44	III	Yes	No	2	1	474	No	A/A
47	Male	24	III	Yes	No	3	1	516	No	A/A
48	Male	49	IV	Yes	Yes	3	2	1526	Yes	A/A
49	Male	59	III	Yes	No	3	2	562	No	A/A
50	Male	72	II	Yes	No	3	2	1700	No	A/A
51	Female	76	III	No	No	4	4	1204	No	A/A
52	Female	49	IV	Yes	Yes	4	2	1272	Yes	A/A
53	Female	70	IV	No	Yes	5	5	850	Yes	A/A
54	Female	37	II	Yes	No	2	1	760	No	A/A
55	Female	34	IV	No	Yes	3	1	459	No	A/A
56	Female	71	IV	Yes	No	4	3	562	Yes	A/A
57	Male	71	II	Yes	Yes	4	2	333	No	A/A
58	Male	22	III	No	No	3	2	1500	No	A/A
59	Male	59	IV	Yes	Yes	3	1	500	No	A/A
60	Female	49	II	No	No	1	1	450	No	A/A
61	Male	70	II	No	Yes	2	2	362	No	A/A
62	Female	78	IV	Yes	Yes	5	5	700	No	A/A
63	Male	76	III	Yes	No	4	2	762	No	A/A
64	Male	56	III	Yes	No	2	1	589	No	A/A
65	Male	59	IV	No	No	3	1	770	Yes	A/A
66	Male	37	I	Yes	No	0	1	350	No	A/A
67	Male	74	IV	No	Yes	3	3	189	Yes	A/A
68	Female	55	IV	Yes	Yes	3	1	708	Yes	A/C
69	Female	75	IV	Yes	Yes	5	3	850	Yes	A/A
70	Female	71	IV	Yes	No	4	2	533	Yes	A/A
71	Male	34	IV	Yes	Yes	4	2	2522	No	A/A
72	Male	77	III	Yes	No	3	1	507	No	A/A
73	Female	53	III	Yes	No	2	1	409	No	A/A
74	Male	71	III	No	No	2	1	339	No	A/A
75	Male	53	III	No	No	1	1	312	No	A/A
76	Female	72	III	No	Yes	4	1	737	No	A/A
77	Male	55	III	No	No	2	1	342	No	A/A
78	Male	28	IV	Yes	No	3	2	994	Yes	A/A
79	Male	72	III	No	No	4	2	450	No	A/A
80	Female	76	IV	Yes	Yes	5	4	486	Yes	A/A
81	Female	72	II	Yes	Yes	3	2	324	No	A/A
82	Male	75	IV	No	Yes	4	3	697	Yes	A/A
83	Female	77	IV	Yes	Yes	5	2	717	No	A/A
84	Male	54	IV	Yes	Yes	2	1	352	Yes	A/A
85	Male	54	III	No	No	1	1	250	No	A/A
86	Male	74	IV	Yes	Yes	3	1	725	Yes	A/A
87	Male	56	III	Yes	No	2	1	782	No	A/A
88	Female	73	IV	No	Yes	4	2	369	No	A/A
89	Female	70	IV	Yes	Yes	5	3	1826	No	A/A
90	Female	49	II	No	No	1	1	386	No	A/A
91	Male	45	III	Yes	No	2	1	856	No	A/A
92	Male	20	III	Yes	No	2	1	867	No	A/A
93	Male	57	IV	Yes	No	4	2	1789	No	A/A
94	Female	70	III	Yes	No	3	1	517	No	A/A
95	Male	72	I	No	Yes	2	1	341	No	A/A
96	Male	52	III	Yes	No	1	1	334	No	A/A
97	Male	70	IV	Yes	Yes	5	3	1569	No	A/A
98	Male	56	IV	No	Yes	1	1	327	Yes	A/A
99	Female	76	IV	Yes	Yes	4	1	685	Yes	A/A
100	Female	38	III	No	No	1	1	365	No	A/A
101	Male	78	IV	No	No	3	1	594	Yes	A/A
102	Male	51	IV	No	No	1	1	412	No	A/A
103	Male	38	IV	No	Yes	3	1	459	No	A/A
104	Male	41	III	Yes	Yes	3	2	963	No	A/A
105	Female	76	I	Yes	No	2	1	610	No	A/A
106	Male	70	IV	Yes	Yes	5	3	1526	No	A/A
107	Male	78	IV	Yes	Yes	4	1	450	No	A/A
108	Male	41	IV	No	Yes	2	1	394	Yes	A/A
109	Female	59	I	No	Yes	1	1	314	No	A/C
110	Female	77	IV	Yes	Yes	5	4	586	Yes	A/A
111	Female	51	III	Yes	No	2	2	350	No	A/A
112	Male	70	IV	Yes	No	4	2	457	Yes	A/A
113	Male	73	IV	No	Yes	4	3	388	No	A/A
114	Male	59	IV	Yes	Yes	3	1	816	Yes	A/A
115	Female	70	IV	Yes	Yes	5	2	591	No	A/A
116	Female	54	III	Yes	No	2	1	455	No	A/A
117	Female	42	IV	Yes	Yes	2	1	396	No	A/A
118	Male	73	III	Yes	No	3	1	745	No	A/A
119	Female	54	IV	Yes	Yes	3	1	1212	No	A/A
120	Male	74	IV	Yes	Yes	4	3	345	No	A/A
121	Female	40	IV	Yes	Yes	3	1	892	Yes	A/A
122	Female	75	III	Yes	No	4	2	1048	No	A/A
123	Male	71	IV	Yes	No	3	1	1713	Yes	A/A
124	Female	76	IV	Yes	Yes	2	1	125	No	A/A
125	Female	72	II	Yes	No	2	1	687	No	A/A
126	Male	34	IV	Yes	No	1	1	380	Yes	A/A
127	Male	19	IV	No	No	2	1	1200	Yes	A/A
128	Female	70	IV	Yes	Yes	4	1	398	No	A/A
129	Female	71	IV	Yes	Yes	4	3	318	No	A/A
130	Female	74	IV	Yes	No	2	1	411	No	A/A
131	Female	44	IV	No	No	1	1	274	Yes	A/A
132	Female	76	IV	No	No	2	1	650	Yes	A/A
133	Female	76	IV	Yes	Yes	3	1	534	No	A/A
134	Female	49	IV	Yes	Yes	2	2	336	No	A/A
135	Female	75	IV	No	Yes	2	1	291	No	A/A
136	Female	29	IV	Yes	Yes	4	2	1247	No	A/A
137	Female	72	III	No	No	3	4	448	No	A/A
138	Female	70	I	Yes	No	2	1	687	No	A/A
139	Female	70	IV	Yes	No	4	2	727	No	A/A
140	Female	77	III	Yes	No	2	1	406	No	A/A
141	Female	59	IV	Yes	Yes	3	2	564	Yes	A/A
142	Female	75	IV	No	Yes	4	3	250	No	A/A
143	Male	70	IV	Yes	Yes	3	3	382	No	A/A
144	Male	37	I	No	No	1	1	401	No	A/A
145	Female	58	IV	Yes	Yes	3	1	550	No	A/A
146	Female	76	IV	No	No	2	1	325	No	A/A
147	Female	73	III	Yes	No	3	1	625	No	A/A
148	Male	42	IV	No	Yes	1	1	339	Yes	A/A
149	Female	77	II	No	No	2	2	382	No	A/A
150	Female	71	II	Yes	No	2	1	645	No	A/A
151	Male	35	IV	Yes	Yes	3	1	518	Yes	A/A
152	Male	26	IV	Yes	No	3	2	482	No	A/C
153	Male	77	IV	Yes	Yes	3	3	214	No	A/A
154	Male	75	IV	Yes	No	4	3	511	No	A/A
155	Female	74	IV	No	No	2	1	506	No	A/A
156	Male	41	I	No	No	1	1	696	No	A/A
157	Male	75	IV	No	No	3	1	714	No	A/A
158	Female	54	IV	Yes	Yes	3	1	609	No	A/A
159	Female	76	III	No	No	3	1	650	No	A/A
160	Female	72	II	Yes	No	2	1	687	No	A/A
161	Female	75	IV	Yes	Yes	3	1	708	No	A/A
162	Male	44	IV	Yes	Yes	2	1	372	No	A/A
163	Female	40	IV	No	Yes	2	1	290	No	A/A
164	Female	76	IV	No	Yes	3	1	325	No	A/A
165	Female	54	III	Yes	Yes	2	1	455	No	A/A
166	Male	71	III	Yes	No	3	1	867	No	A/A
167	Male	52	II	Yes	No	1	1	334	No	A/A
168	Male	39	IV	No	No	2	1	360	Yes	A/A
169	Male	75	III	Yes	Yes	4	4	1164	No	A/A
170	Female	53	II	Yes	No	1	1	453	No	A/A
171	Female	70	IV	Yes	Yes	3	1	727	No	A/A
172	Female	70	IV	Yes	Yes	4	2	560	Yes	A/A
173	Male	70	IV	Yes	Yes	3	1	635	Yes	A/A
174	Male	76	IV	Yes	Yes	5	3	1021	No	A/A
175	Male	70	IV	Yes	No	3	2	365	Yes	A/A
176	Female	75	IV	Yes	No	3	1	785	Yes	A/A
177	Female	78	IV	No	Yes	4	2	348	Yes	A/A
178	Female	49	IV	Yes	No	2	1	543	No	A/A
179	Female	73	IV	Yes	Yes	3	1	518	Yes	A/C
180	Male	34	IV	Yes	Yes	2	1	386	No	A/A
181	Female	55	IV	No	No	2	1	540	Yes	A/C
182	Female	76	III	Yes	No	4	1	2500	No	A/A
183	Female	54	IV	No	Yes	2	1	192	No	A/A
184	Male	75	IV	No	Yes	3	1	450	No	A/A
185	Male	72	IV	Yes	Yes	4	1	708	No	A/C
186	Male	59	IV	Yes	Yes	3	1	501	No	A/A
187	Female	49	IV	Yes	Yes	2	2	336	No	A/A
188	Female	73	IV	No	Yes	4	4	402	No	A/A
189	Female	76	IV	Yes	Yes	3	1	534	No	A/A
190	Female	73	IV	Yes	Yes	4	1	560	No	A/C
191	Female	70	IV	No	Yes	3	3	382	No	A/A
192	Male	54	III	Yes	No	2	1	912	No	A/A
193	Male	76	IV	Yes	No	3	1	741	Yes	A/C
194	Male	34	IV	Yes	Yes	2	1	386	No	A/A
195	Male	73	IV	Yes	Yes	3	1	1405	Yes	A/A
196	Male	27	III	Yes	Yes	2	1	395	No	A/A
197	Female	76	III	No	No	3	1	650	No	A/A
198	Female	74	IV	Yes	No	2	1	164	Yes	A/C
199	Male	72	IV	No	Yes	3	1	1364	Yes	A/A
200	Female	82	IV	No	No	3	3	365	No	A/A
201	Male	80	IV	Yes	No	3	2	411	No	A/A
202	Female	48	III	No	No	1	1	407	No	A/A
203	Male	72	IV	No	Yes	3	1	269	No	A/A
204	Male	70	III	Yes	No	2	1	102	No	A/C
205	Male	70	IV	No	Yes	4	2	259	Yes	A/A
206	Female	54	IV	No	Yes	4	1	563	Yes	A/A
207	Male	75	IV	No	No	3	3	237	Yes	A/A
208	Male	70	IV	No	Yes	4	2	391	No	A/C
209	Male	18	IV	No	No	2	1	695	No	A/A
210	Male	75	I	No	No	2	1	449	No	A/A
211	Female	78	III	No	Yes	4	4	361	No	A/C
212	Male	76	III	No	No	3	1	404	No	A/A
213	Male	70	IV	Yes	No	2	1	103	No	A/A
214	Female	72	IV	No	No	3	3	96	No	A/A
215	Male	71	IV	Yes	Yes	4	3	108	Yes	A/C
216	Female	74	IV	No	No	2	1	406	No	A/A
217	Female	23	IV	No	No	3	1	1200	No	A/A
218	Male	70	II	No	Yes	3	1	409	No	A/A
219	Female	71	III	No	No	2	1	339	No	A/A
220	Male	76	IV	Yes	Yes	4	4	312	Yes	A/A
221	Female	72	III	No	No	2	1	137	No	A/A
222	Male	75	IV	Yes	No	2	1	342	No	A/A
223	Male	78	II	Yes	No	3	2	294	No	A/A
224	Female	73	IV	No	No	3	3	365	Yes	A/A
225	Male	26	IV	No	Yes	3	1	385	No	A/A
226	Male	70	IV	No	Yes	4	3	348	Yes	A/A
227	Male	71	III	No	No	2	1	243	No	A/A
228	Female	76	IV	No	Yes	4	4	118	Yes	A/A
229	Male	71	IV	Yes	No	2	1	386	No	A/A
230	Female	70	III	No	Yes	3	1	148	No	A/A
231	Male	71	IV	Yes	No	3	1	113	No	A/A
232	Female	74	IV	No	Yes	4	3	125	No	A/A
233	Female	70	III	No	No	2	1	387	No	A/A
234	Female	70	IV	Yes	No	3	1	387	Yes	A/A
235	Male	72	IV	Yes	No	3	3	400	Yes	A/A
236	Male	70	III	No	Yes	4	3	398	No	A/A
237	Male	70	III	No	No	2	1	318	No	A/A
238	Male	73	IV	No	Yes	3	1	256	Yes	A/A
239	Female	76	II	Yes	Yes	2	4	121	No	A/A
240	Male	38	IV	Yes	No	3	1	694	No	A/A
241	Female	77	IV	No	No	3	2	407	No	A/A
242	Female	78	III	No	No	2	1	209	No	A/A
243	Male	78	IV	Yes	No	3	2	339	Yes	A/A
244	Female	75	III	No	Yes	3	1	312	No	A/A
245	Female	74	IV	Yes	No	4	3	437	No	A/A
246	Female	19	IV	Yes	Yes	3	1	342	Yes	A/A
247	Male	79	II	No	No	2	1	294	No	A/A
248	Male	71	IV	Yes	No	3	3	435	Yes	A/A
249	Male	70	IV	Yes	Yes	4	2	236	No	A/A
250	Female	76	IV	Yes	No	3	4	349	Yes	A/A
251	Male	70	IV	Yes	Yes	3	1	200	No	A/A
252	Female	23	IV	Yes	No	3	1	700	No	A/A
253	Male	70	III	No	No	2	1	96	No	A/A
254	Female	70	IV	Yes	No	3	2	157	Yes	A/A
255	Male	71	III	Yes	No	2	1	269	No	A/A
256	Male	71	IV	No	No	3	3	315	No	A/A
257	Female	43	IV	No	Yes	3	1	925	No	A/A
258	Male	28	IV	Yes	Yes	3	1	715	Yes	A/A
259	Male	73	III	No	No	2	3	111	No	A/A
260	Female	76	I	No	No	1	1	250	No	A/A
261	Male	73	IV	Yes	No	3	2	371	No	A/A
262	Male	31	IV	No	Yes	4	1	467	No	A/A
263	Male	74	IV	No	Yes	4	4	419	Yes	A/A
264	Male	73	IV	No	Yes	4	4	359	Yes	A/A
265	Male	71	IV	Yes	No	3	2	112	No	A/A
266	Male	77	III	No	No	2	1	97	No	A/A
267	Male	72	III	No	No	2	1	342	No	A/A
268	Female	70	IV	No	No	3	1	254	Yes	A/A
269	Male	32	IV	Yes	Yes	3	1	289	Yes	A/A
270	Female	77	III	No	No	2	1	137	No	A/A
271	Female	62	IV	No	Yes	3	3	421	No	A/A
272	Male	29	IV	Yes	Yes	3	1	600	No	A/A
273	Female	34	IV	No	Yes	3	2	434	Yes	A/A
274	Male	79	IV	Yes	No	4	3	203	No	A/A
275	Male	70	II	No	No	2	1	196	No	A/A
276	Male	72	II	No	No	2	1	118	No	A/A
277	Male	78	III	No	No	2	1	406	No	A/A
278	Male	47	IV	Yes	No	3	1	1120	Yes	A/A
279	Female	70	III	No	Yes	2	1	311	No	A/A
280	Male	71	IV	No	Yes	4	4	105	Yes	A/A
